# Supplementary material for: Composition and thermal processing evaluation of yeast ingredients as thiamin sources compared to a standard vitamin premix for canned cat food
Source: PLoS One. 2022 Aug 2;17(8):e0271600. doi: 10.1371/journal.pone.0271600 (PMC9345363; doi:10.1371/journal.pone.0271600)
Supplement: S1 File — (XLSX) [file pone.0271600.s003.xlsx]

## Sheet: Yeast ingredient screening data
Yeast ingredient	Supplier Lot #	Rep	Moisture AR %	Thiamine as Thiamine Hydrochloride AR mg/kg	Thiamine as Thiamine Hydrochloride DW mg/kg	Dry matter AR %	Protein (crude) AR %	Protein (crude) DW %	Fat (crude) AR %	Fat (crude) DW %	Fiber (crude) AR %	Fiber (crude) DW %	Ash AR %	Ash DW %	Sulfur (total) AR %	Sulfur (total) DW %	Phosphorus (total) AR %	Phosphorus (total) DW %	Potassium (total) AR %	Potassium (total) DW %	Magnesium (total) AR %	Magnesium (total) DW %	Calcium (total) AR %	Calcium (total) DW %	Sodium (total) AR %	Sodium (total) DW %	Iron (total) AR mg/kg	Iron (total) DW mg/kg	Manganese (total) AR mg/kg	Manganese (total) DW mg/kg	Copper (total) AR mg/kg	Copper (total) DW mg/kg	Zinc (total) AR mg/kg	Zinc (total) DW mg/kg
Emmert-BGYadvantage	5001703	1	4.13	12.2	12.7	95.87	52.2	54.4	1.2	1.2	3.07	3.2	6.8	7.09	0.41	0.43	0.77	0.8	2.28	2.38	0.311	0.324	0.49	0.51	0.02	0.02	111	116	38.8	40.5	17.2	17.9	63.3	66
Emmert-BGYadvantage	5001703	2	4.62	11.9	12.5	95.38	53	55.6	1.7	1.8	3.18	3.33	7.41	7.77	0.39	0.41	0.74	0.78	2.3	2.41	0.295	0.309	0.46	0.48	0.02	0.02	99.3	104	36.6	38.4	16.4	17.2	50.3	52.7
Emmert-BGYadvantage	5002002	1	3.91	13.4	13.9	96.09	51.5	53.6	1.4	1.5	3.02	3.14	6.82	7.1	0.4	0.42	0.76	0.79	2.22	2.31	0.305	0.317	0.48	0.5	0.02	0.02	110	114	36.3	37.8	16	16.6	58.8	61.2
Emmert-BGYadvantage	5002002	2	4.15	12.1	12.6	95.85	52.1	54.4	2	2.1	3.26	3.4	6.64	6.93	0.39	0.41	0.73	0.76	2.28	2.38	0.293	0.306	0.46	0.48	0.02	0.02	103	107	35	36.5	16	16.7	50.2	52.4
Emmert-BGYadvantage	5002004	1	4.22	12.2	12.7	95.78	50.4	52.6	1.6	1.7	4.57	4.77	6.67	6.96	0.38	0.4	0.71	0.74	2.09	2.18	0.291	0.304	0.48	0.5	n.d.	n.d.	117	122	33.8	35.3	15.3	16	59.1	61.7
Emmert-BGYadvantage	5002004	2	4.54	12	12.6	95.46	50.6	53	2.2	2.3	4.73	4.95	6.65	6.97	0.39	0.41	0.72	0.75	2.22	2.32	0.294	0.308	0.5	0.52	0.01	0.01	114	119	33.9	35.5	15	15.7	54.6	57.2
Emmert-BGYadvantage	5002405	1	4.43	9.08	9.5	95.57	52.1	54.5	1	1	3.29	3.44	6.3	6.59	0.41	0.43	0.8	0.84	2.26	2.36	0.306	0.32	0.44	0.46	0.02	0.02	132	138	40.3	42.2	19.9	20.8	87	91
Emmert-BGYadvantage	5002405	2	4.85	8.53	8.96	95.15	53.1	55.8	1.6	1.7	3.39	3.56	6.77	7.12	0.39	0.41	0.76	0.8	2.26	2.38	0.288	0.303	0.41	0.43	0.02	0.02	97.2	102	36.6	38.5	15.4	16.2	48.9	51.4
Emmert-BGYadvantage	5006602	1	3.62	12.2	12.6	96.38	52.6	54.6	1.5	1.6	3.1	3.22	6.89	7.15	0.37	0.38	0.73	0.76	2.09	2.17	0.276	0.286	0.49	0.51	0.02	0.02	94.7	98.2	35.4	36.7	14.6	15.1	51.8	53.7
Emmert-BGYadvantage	5006602	2	4.28	11.5	12	95.72	52.9	55.3	1.8	1.9	3.34	3.49	6.84	7.14	0.39	0.41	0.77	0.8	2.37	2.48	0.294	0.307	0.51	0.53	0.02	0.02	100	104	38.1	39.8	16.7	17.4	49	51.2
Peterson spray-dried brewer's yeast	19T153-091	1	8.42	39.7	43.4	91.58	46.6	50.9	0.3	0.3	n.d.	n.d.	6.03	6.58	0.38	0.42	1.44	1.57	1.38	1.51	0.196	0.214	0.3	0.33	0.04	0.04	246	269	9.7	10.6	5	5.5	196	214
Peterson spray-dried brewer's yeast	19T153-091	2	8.47	31.9	34.8	91.53	47	51.3	0.3	0.3	n.d.	n.d.	6.07	6.63	0.38	0.42	1.48	1.62	1.4	1.53	0.194	0.212	0.31	0.34	0.04	0.04	245	268	9.5	10.4	4.7	5.1	194	212
Peterson spray-dried brewer's yeast	19T161-093	1	7.02	36.4	39.1	92.98	45	48.4	0.2	0.2	0.26	0.28	6.04	6.5	0.35	0.38	1.35	1.45	1.08	1.16	0.157	0.169	0.32	0.34	0.19	0.2	200	215	8.4	9	4.6	5	118	127
Peterson spray-dried brewer's yeast	19T161-093	2	7.17	34.3	36.9	92.83	44.8	48.3	0.4	0.4	1	1.08	6.48	6.98	0.36	0.39	1.4	1.51	1.2	1.29	0.168	0.181	0.31	0.33	0.47	0.51	191	206	8.2	8.8	4.7	5.1	128	138
Peterson spray-dried brewer's yeast	19T298-168	1	7.63	37.8	40.9	92.37	49.6	53.7	0.3	0.3	1.93	2.09	6.96	7.53	0.4	0.43	1.4	1.52	1.71	1.85	0.193	0.209	0.29	0.31	0.03	0.03	96.2	104	5.9	6.4	5.8	6.3	357	386
Peterson spray-dried brewer's yeast	19T298-168	2	8.56	44.5	48.7	91.44	49.7	54.4	0.1	0.1	0.54	0.59	6.52	7.13	0.4	0.44	1.42	1.55	1.8	1.97	0.196	0.214	0.29	0.32	0.03	0.03	102	112	6.5	7.1	4.9	5.4	349	382
Peterson spray-dried brewer's yeast	19T354-193	1	6.85	31.8	34.1	93.15	43.6	46.8	0.2	0.2	n.d.	n.d.	5.9	6.33	0.36	0.39	1.31	1.41	1.4	1.5	0.183	0.196	0.31	0.33	0.04	0.04	130	140	7.8	8.4	6.4	6.9	150	161
Peterson spray-dried brewer's yeast	19T354-193	2	6.86	29.3	31.4	93.14	43.8	47	0.2	0.2	n.d.	n.d.	5.74	6.16	0.37	0.4	1.32	1.42	1.42	1.52	0.196	0.21	0.36	0.39	0.06	0.06	136	146	16	17.2	12.6	13.5	153	164
Peterson spray-dried brewer's yeast	20T053-028	1	6.6	27.8	29.8	93.4	39.2	42	1.1	1.2	n.d.	n.d.	4.4	4.71	0.31	0.33	1.06	1.13	1.05	1.12	0.156	0.167	0.26	0.28	0.03	0.03	120	128	6.7	7.2	3.6	3.8	132	141
Peterson spray-dried brewer's yeast	20T053-028	2	6.54	27	28.9	93.46	40.3	43.1	0.2	0.2	0.92	0.98	4.58	4.9	0.31	0.33	1.08	1.16	1.07	1.14	0.164	0.175	0.27	0.29	0.03	0.03	150	160	6.8	7.3	3.3	3.5	140	150
Diamond V Fermentation product	R010319	1	8.09	7.5	8.16	91.91	11.1	12.1	0.6	0.7	34.5	37.5	7.16	7.79	0.28	0.3	0.32	0.35	1.64	1.78	0.408	0.444	0.59	0.64	0.69	0.75	169	184	23.6	25.7	4.5	4.9	69.8	75.9
Diamond V Fermentation product	R010319	2	8.07	8.76	9.53	91.93	10.6	11.5	0.7	0.8	34.4	37.4	7.04	7.66	0.27	0.29	0.31	0.34	1.58	1.72	0.404	0.439	0.58	0.63	0.67	0.73	163	177	22.6	24.6	3.7	4	68.1	74.1
Diamond V Fermentation product	R020319	1	8.39	10.1	11	91.61	11.5	12.6	0.7	0.8	32.4	35.4	7.91	8.63	0.31	0.34	0.33	0.36	1.79	1.95	0.436	0.476	0.53	0.58	0.82	0.9	150	164	21	22.9	3.8	4.2	76.9	83.9
Diamond V Fermentation product	R020319	2	8.49	9.61	10.5	91.51	11.7	12.8	0.5	0.5	32.6	35.6	7.91	8.64	0.32	0.35	0.34	0.37	1.84	2.01	0.44	0.481	0.54	0.59	0.84	0.92	159	174	21.5	23.5	4	4.4	78.3	85.6
Diamond V Fermentation product	R030319	1	8.14	8.85	9.63	91.86	10.7	11.6	0.7	0.8	35.4	38.5	7.41	8.07	0.3	0.33	0.31	0.34	1.7	1.85	0.42	0.457	0.53	0.58	0.77	0.84	148	161	20	21.8	3.9	4.2	70	76.2
Diamond V Fermentation product	R030319	2	8.1	9.48	10.3	91.9	11.5	12.5	0.5	0.5	34.9	38	7.39	8.04	0.32	0.35	0.33	0.36	1.82	1.98	0.438	0.477	0.54	0.59	0.82	0.89	154	168	21	22.8	4.1	4.5	72.2	78.6
Diamond V Fermentation product	R221119	1	8.32	9.61	10.5	91.68	10.6	11.6	0.5	0.5	36.6	39.9	6.8	7.42	0.26	0.28	0.27	0.29	1.74	1.9	0.349	0.381	0.64	0.7	0.64	0.7	132	144	16.1	17.6	4.1	4.5	50.6	55.2
Diamond V Fermentation product	R221119	2	8.4	10.1	11	91.6	9.44	10.3	1.5	1.6	37	40.4	6.92	7.55	0.25	0.27	0.27	0.3	1.71	1.87	0.349	0.381	0.64	0.7	0.62	0.68	131	143	14.8	16.2	2.9	3.2	51.3	56
Diamond V Fermentation product	R231119	1	8.23	9.1	9.92	91.77	10.5	11.4	0.3	0.3	37.1	40.4	7.06	7.69	0.21	0.23	0.2	0.22	1.44	1.57	0.32	0.349	0.63	0.69	0.48	0.52	101	110	11.7	12.7	2.4	2.6	41	44.7
Diamond V Fermentation product	R231119	2	8.36	8.71	9.5	91.64	10.5	11.4	0.4	0.4	38.6	42.1	6.86	7.48	0.29	0.32	0.28	0.31	1.85	2.02	0.351	0.383	0.64	0.7	0.68	0.74	121	132	14.9	16.2	3.3	3.6	47.9	52.3
Lallemand B-Complex Vitamins	003A0279E	1	5.02	4180	4400	94.98	53.8	56.6	1.9	2	0.31	0.33	5.92	6.23	0.52	0.55	0.98	1.03	2.36	2.48	0.109	0.115	0.2	0.21	0.11	0.12	45.1	47.5	9.6	10.1	5	5.3	71.9	75.7
Lallemand B-Complex Vitamins	003A0279E	2	4.54	4150	4350	95.46	54	56.6	3.1	3.2	0.65	0.68	6	6.28	0.53	0.56	0.99	1.04	2.42	2.54	0.11	0.115	0.2	0.21	0.11	0.12	45.1	47.2	9.3	9.7	5	5.2	72.4	75.8
Lallemand B-Complex Vitamins	003N0277E	1	5.42	3950	4180	94.58	55.8	59	2.2	2.3	n.d.	n.d.	5.89	6.23	0.53	0.56	0.98	1.04	2.28	2.41	0.1	0.106	0.25	0.26	0.09	0.1	51.2	54.1	9.3	9.8	5.3	5.6	81.8	86.5
Lallemand B-Complex Vitamins	003N0277E	2	5.53	3670	3880	94.47	56.2	59.5	2	2.1	0.93	0.98	5.9	6.24	0.52	0.55	0.93	0.98	2.38	2.52	0.104	0.11	0.21	0.22	0.08	0.08	45.7	48.4	8.9	9.4	4.8	5.1	80.6	85.3
Lallemand B-Complex Vitamins	907A0756E	1	5.16	3900	4110	94.84	53.7	56.6	2.2	2.3	n.d.	n.d.	6.26	6.6	0.52	0.55	1.18	1.24	2.46	2.59	0.118	0.124	0.2	0.21	0.08	0.08	38.7	40.8	8.8	9.3	5.6	5.9	90	94.9
Lallemand B-Complex Vitamins	907A0756E	2	4.94	4510	4740	95.06	53.7	56.5	2.3	2.4	0.34	0.36	6.36	6.69	0.55	0.58	1.17	1.23	2.56	2.69	0.127	0.134	0.23	0.24	0.08	0.08	44.6	46.9	12	12.6	8.5	8.9	94.6	99.5
Lallemand B-Complex Vitamins	911A1594E	1	4.47	4250	4450	95.53	54.3	56.8	2.8	2.9	0.43	0.45	6.02	6.3	0.41	0.43	1.04	1.09	2.46	2.58	0.116	0.121	0.22	0.23	0.09	0.09	44.4	46.5	10	10.5	5	5.2	87.8	91.9
Lallemand B-Complex Vitamins	911A1594E	2	4.56	3970	4160	95.44	54.4	57	2.7	2.8	0.29	0.3	5.89	6.17	0.49	0.51	1.04	1.09	2.52	2.64	0.115	0.12	0.22	0.23	0.09	0.09	43.9	46	10.1	10.6	5.6	5.9	87.6	91.8
Alltech-YEASACC	BO526669	1	4.41	10.2	10.7	95.59	22.3	23.3	2.5	2.6	2.89	3.02	38.9	40.7	0.25	0.26	0.97	1.01	0.46	0.48	1.46	1.53	13.3	13.9	0.02	0.02	1440	1510	130	136	8.4	8.8	101	106
Alltech-YEASACC	BO526669	2	4.23	8.21	8.57	95.77	21.5	22.4	3.2	3.3	4.66	4.86	39	40.7	0.25	0.26	0.95	0.99	0.44	0.46	1.56	1.63	14	14.6	0.02	0.02	1570	1640	136	142	7.9	8.2	100	104
Alltech-YEASACC	BO526670	1	4.54	10.1	10.6	95.46	23.6	24.7	2.6	2.7	2.45	2.57	38	39.8	0.24	0.25	0.93	0.97	0.42	0.44	1.49	1.56	13.6	14.2	0.02	0.02	1510	1580	137	144	8.2	8.6	101	106
Alltech-YEASACC	BO526670	2	4.57	7.47	7.83	95.43	22.3	23.4	2.3	2.4	1.33	1.39	40.1	42	0.24	0.25	0.92	0.96	0.41	0.43	1.54	1.61	13.7	14.4	0.02	0.02	1500	1570	138	145	7.5	7.9	102	107
Alltech-YEASACC	BO526671	1	4.69	9.93	10.4	95.31	22.9	24	2.4	2.5	3.17	3.32	41	43	0.24	0.25	0.9	0.94	0.39	0.41	1.68	1.76	14.7	15.4	0.02	0.02	1670	1750	146	153	7.6	8	101	106
Alltech-YEASACC	BO526671	2	4.6	9.14	9.58	95.4	21	22	2.4	2.5	5.56	5.83	38.4	40.2	0.24	0.25	0.9	0.94	0.42	0.44	1.59	1.67	14.5	15.2	0.02	0.02	1570	1640	146	153	9.9	10.4	100	105
Alltech-YEASACC	BO526672	1	4.45	20.2	21.1	95.55	22.2	23.2	3.1	3.2	5.23	5.47	39.4	41.2	0.25	0.26	0.95	0.99	0.44	0.46	1.49	1.56	13.6	14.2	0.02	0.02	1490	1560	139	145	8.7	9.1	109	114
Alltech-YEASACC	BO526672	2	4.43	11.8	12.3	95.57	20.4	21.3	3	3.1	6.36	6.65	41.8	43.7	0.23	0.24	0.84	0.88	0.34	0.36	1.76	1.84	15.7	16.4	0.02	0.02	1760	1840	164	172	9.8	10.2	107	112
Alltech-YEASACC	BO526673	1	4.46	10.9	11.4	95.54	22.1	23.1	2.5	2.6	6.58	6.89	42.2	44.2	0.23	0.24	0.87	0.91	0.4	0.42	1.44	1.51	13.1	13.7	0.02	0.02	1460	1530	127	133	6.9	7.2	90.2	94.4
Alltech-YEASACC	BO526673	2	4.46	8.4	8.79	95.54	25.4	26.6	2.4	2.5	5.41	5.66	35.4	37	0.24	0.25	0.89	0.93	0.38	0.4	1.55	1.62	14.2	14.9	0.02	0.02	1580	1650	138	144	7.7	8.1	93	97.3
Alltech-NUCLEO-SACC	BO526664	1	6.92	21.1	22.7	93.08	42.1	45.2	2	2.2	0.46	0.49	5.47	5.88	0.4	0.43	1.38	1.48	1.6	1.72	0.182	0.196	0.22	0.24	0.02	0.02	63	67.7	7.7	8.3	26.4	28.4	74.2	79.7
Alltech-NUCLEO-SACC	BO526664	2	6.96	10.1	10.8	93.04	42.5	45.7	n.d.	n.d.	0.45	0.48	5.43	5.84	0.4	0.43	1.39	1.49	1.61	1.73	0.189	0.203	0.3	0.32	0.02	0.02	71.8	77.2	8.9	9.6	26.9	28.9	77.6	83.4
Alltech-NUCLEO-SACC	BO526665	1	6.91	17	18.3	93.09	43	46.2	0.3	0.3	0.32	0.34	5.34	5.74	0.4	0.43	1.38	1.48	1.59	1.71	0.18	0.193	0.19	0.2	0.02	0.02	60.5	65	8.2	8.8	27.2	29.2	76.1	81.7
Alltech-NUCLEO-SACC	BO526665	2	6.92	12.4	13.3	93.08	41.7	44.8	0.3	0.3	n.d.	n.d.	5.49	5.9	0.39	0.42	1.33	1.43	1.54	1.65	0.175	0.188	0.18	0.19	0.02	0.02	56.4	60.6	7.4	8	26	27.9	73.4	78.8
Alltech-NUCLEO-SACC	BO526666	1	7.02	12.6	13.6	92.98	43	46.2	0.2	0.2	0.29	0.31	5.4	5.81	0.45	0.48	1.51	1.62	1.78	1.91	0.209	0.225	0.26	0.28	0.02	0.02	75	80.7	13.2	14.2	33.8	36.4	85.3	91.7
Alltech-NUCLEO-SACC	BO526666	2	6.99	8.26	8.88	93.01	43	46.2	0.3	0.3	0.23	0.25	5.38	5.78	0.4	0.43	1.37	1.47	1.58	1.7	0.186	0.2	0.29	0.31	0.02	0.02	68.1	73.2	8.8	9.5	26.9	28.9	77.2	83
Alltech-NUCLEO-SACC	BO526667	1	6.49	14	15	93.51	43.4	46.4	0.1	0.1	0.37	0.4	5.81	6.21	0.39	0.42	1.36	1.45	1.59	1.7	0.174	0.186	0.19	0.2	0.02	0.02	57.5	61.5	7.9	8.4	27.1	29	77.2	82.6
Alltech-NUCLEO-SACC	BO526667	2	6.48	13.2	14.1	93.52	43.5	46.5	0.2	0.2	0.31	0.33	5.6	5.99	0.4	0.43	1.38	1.48	1.59	1.7	0.18	0.192	0.2	0.21	0.02	0.02	60.2	64.4	10.1	10.8	28.6	30.6	75.8	81
Alltech-NUCLEO-SACC	BO526668	1	6.9	11.7	12.6	93.1	42.5	45.6	0.3	0.3	0.86	0.92	5.6	6.02	0.39	0.42	1.33	1.43	1.51	1.62	0.172	0.185	0.2	0.22	0.02	0.02	57.5	61.8	6.9	7.4	25.4	27.3	71.6	76.9
Alltech-NUCLEO-SACC	BO526668	2	7.02	9.1	9.79	92.98	42	45.2	0.2	0.2	n.d.	n.d.	5.14	5.53	0.4	0.43	1.37	1.47	1.54	1.66	0.18	0.194	0.25	0.27	0.02	0.02	64.5	69.4	7.6	8.2	26.3	28.3	74.3	79.9
							Total

## Sheet: Diet ingredient data
Day	Ingredient	Rep	Thiamine_content_DMB	Moisture	Dry matter	Crude protein DMB	AHF DMB	Crude fiber DMB	Ash DMB	Sulfur DMB	Phosphorus DMB	Potassium DMB	Magnesium DMB	Calcium DMB	Sodium DMB	Iron DMB	Manganese DMB	Copper DMB	Zinc DMB
1	Lallemand B-Complex Vitamins	1	1290	5.43	94.57	56.2	0.8	0	6.39	0.43	1.12	2.35	0.112	0.14	0.02	49	10.7	4.9	114
1	Lallemand B-Complex Vitamins	2	1130	5.47	94.53	56.6	0.8	0.46	6.24	0.44	1.15	2.44	0.116	0.15	0.03	54.4	12.2	5	146
2	Lallemand B-Complex Vitamins	1	1340	5.41	94.59	56.2	0.7	0	6.13	0.45	1.17	2.41	0.116	0.15	0.02	49.4	11.2	4.9	118
2	Lallemand B-Complex Vitamins	2	1500	5.35	94.65	56.7	0.7	0	6.18	0.44	1.14	2.41	0.114	0.14	0.02	48.3	10.8	4.8	116
3	Lallemand B-Complex Vitamins	1	1250	5.47	94.53	56.5	1	0	6.17	0.43	1.12	2.45	0.114	0.14	0.03	50.9	11.5	5.5	120
3	Lallemand B-Complex Vitamins	2	1120	5.48	94.52	56.1	0.8	0	6	0.46	1.17	2.43	0.117	0.15	0.02	55.1	11.2	5	120
1	Peterson spray-dried brewer's yeast	1	29.8	7.75	92.25	52	0.4	0.58	5.67	0.49	1.47	1.69	0.181	0.24	0.01	60.9	7.2	21.8	143
1	Peterson spray-dried brewer's yeast	2	36	7.86	92.14	51.4	0.4	1.1	5.47	0.48	1.51	1.57	0.182	0.24	0.01	63.6	7.4	23.6	144
2	Peterson spray-dried brewer's yeast	1	26.1	7.64	92.36	51.6	0.3	0.76	5.59	0.47	1.47	1.54	0.179	0.24	0.01	61.6	7.2	22.2	141
2	Peterson spray-dried brewer's yeast	2	37	7.64	92.36	51.8	0.4	0.7	5.81	0.48	1.54	1.59	0.187	0.25	0.01	65.7	7.9	23.3	146
3	Peterson spray-dried brewer's yeast	1	28.9	7.73	92.27	51.5	1	0.43	5.52	0.46	1.52	1.56	0.179	0.24	0.01	62.2	7.4	23.1	140
3	Peterson spray-dried brewer's yeast	2	22.5	7.62	92.38	51.5	0.4	0.65	5.82	0.49	1.53	1.6	0.184	0.24	0.01	64	7.7	23.3	147
1	Emmert BGY Advantage	1	34.4	5.06	94.94	52.4	2.5	3.8	6.62	0.41	0.83	2.37	0.329	0.55	0.02	119	42.2	17.7	53.9
1	Emmert BGY Advantage	2	21.5	4.97	95.03	52.7	2	3.26	6.46	0.41	0.83	2.34	0.327	0.56	0.02	120	41.8	17.5	54.1
2	Emmert BGY Advantage	1	20.2	4.96	95.04	52.6	2.2	3.91	6.4	0.4	0.82	2.3	0.326	0.55	0.02	120	41.9	17.4	52.9
2	Emmert BGY Advantage	2	29.5	4.47	95.53	52.2	2.3	3.87	6.32	0.41	0.84	2.36	0.331	0.58	0.02	121	42.5	18.1	53.6
3	Emmert BGY Advantage	1	20.7	3.81	96.19	51.8	2.3	3.78	6.1	0.4	0.83	2.31	0.323	0.55	0.02	120	41.7	17.7	54
3	Emmert BGY Advantage	2	22.9	4.74	95.26	52.4	2.3	3.73	6.34	0.4	0.84	2.33	0.326	0.57	0.02	120	42.2	17.4	53.3
1	Vitamin premix	1	12600	5.49	94.51	8.43	7.5	30.6	28.9	0.38	0	0.22	0.15	7.97	0.07	524	181	29	110
1	Vitamin premix	2	16800	6.43	93.57	8.34	7.6	29.2	27.7	0.41	0	0.28	0.15	6.92	0.09	415	194	21.5	77.7
2	Vitamin premix	1	21500	8.04	91.96	8.81	7.9	29.5	28.5	0.38	0	0.22	0.13	7.11	0.07	381	183	0	70.8
2	Vitamin premix	2	19400	8.02	91.98	9.03	7.9	30	27.7	0.41	0	0.25	0.15	8.92	0.08	552	201	0	66.6
3	Vitamin premix	1	21700	7.71	92.29	8.76	8.4	29	30.8	0.42	0	0.23	0.14	8.32	0.06	803	191	0	68.2
3	Vitamin premix	2	15600	7.4	92.6	8.83	7.9	31.5	31.4	0.37	0	0.22	0.14	8.18	0.06	403	181	0	108
1	Ground brewer's rice	1	1.59	13.02	86.98	9.15	0.7	0.54	0.77	0.12	0.21	0.16	0.056	0.03	0	14.5	19.9	3.6	21.7
1	Ground brewer's rice	2	2.08	12.42	87.58	9.18	0.7	0	0.58	0.11	0.19	0.16	0.055	0.02	0	12.7	18.8	3.6	20.4
2	Ground brewer's rice	1	0.96	12.89	87.11	9.13	0.8	0.86	0.79	0.12	0.21	0.16	0.056	0.02	0	13.8	19.7	3.3	21.1
2	Ground brewer's rice	2	1.21	10.95	89.05	8.87	0.7	0	0.43	0.11	0.19	0.16	0.053	0.02	0	13.2	18.8	3.4	20.7
3	Ground brewer's rice	1	2.86	12.7	87.3	9.37	0.9	0.58	0.61	0.11	0.21	0.15	0.057	0.03	0	15	19.8	3.6	21.2
3	Ground brewer's rice	2	1.09	13.03	86.97	9.42	0.8	0.54	1	0.12	0.2	0.16	0.058	0.02	0	13.7	19.4	3.6	21.3
1	Mineral premix	1	1.31	6.46	93.54	11.1	1.3	0.5	64.5	4.23	0.14	30.1	0.17	0.88	0.35	37500	3690	3520	31000
1	Mineral premix	2	1.43	5.76	94.24	11.8	1.3	0.4	55.4	4.13	0.11	31	0.16	0.87	0.35	36300	3600	3450	30200
2	Mineral premix	1	1.72	5.77	94.23	11.6	1.3	0.3	55.3	4.28	0.21	29.5	0.14	0.72	0.35	37500	3670	3520	31200
2	Mineral premix	2	1.61	5.7	94.3	11.4	1.4	0.4	60.4	4.2	0.16	29.5	0.15	0.84	0.36	37200	3660	3450	30500
3	Mineral premix	1	1.75	5.6	94.4	11.1	1.3	0	52.2	4.22	0.15	30.2	0.17	0.84	0.35	36200	3690	3690	32400
3	Mineral premix	2	1.61	5.44	94.56	11.7	1.4	0.6	54	4.2	0.17	29.5	0.16	0.82	0.34	35700	3660	3690	32200
1	Salt	1	0	0.16	99.84	0.71	0	0	100	0	0	0.06	0	0.06	36.6	63	0	0	28.5
1	Salt	2	0.19	0.92	99.08	0.66	0	0	101	0	0	0	0	0.06	37	66.1	0	0	21.7
2	Salt	1	7.39	1.05	98.95	0.4	0	0	101	0	0	0	0	0.06	37.6	0	0	0	0
2	Salt	2	6.05	0.39	99.61	0.56	0	0	100	0	0	0	0	0.04	36.7	0	0	0	22.7
3	Salt	1	0	0.49	99.51	0.48	0	0	100	0	0	0	0	0.08	37.6	0	0	0	0
3	Salt	2	0	1.1	98.9	0.61	0	0	101	0	0	0	0	0.05	37	0	0	0	0
1	Potassium chloride	1	0	1.34	98.66	0.81	0	0	101	0.12	0	49.4	0.08	0.08	0.51	0	0	0	0
1	Potassium chloride	2	0	1.23	98.77	0.7	0	0	101	0.13	0	49.3	0.08	0.09	0.5	0	0	0	0
2	Potassium chloride	1	2.4	1.26	98.74	0.68	0	0	101	0.12	0	49.1	0.08	0.08	0.46	0	0	0	0
2	Potassium chloride	2	2.5	1.13	98.87	0.58	0	0	101	0.11	0	45.8	0.07	0.08	0.42	0	0	0	0
3	Potassium chloride	1	16.8	0.52	99.48	0.59	0	0.2	100	0.12	0	48.8	0.07	0.08	0.44	0	0	0	0
3	Potassium chloride	2	11.4	0.57	99.43	0.64	0	0	100	0.12	0	49.9	0.07	0.08	0.42	0	0	0	0
1	Taurine	1	0	0.18	99.82	70.6	0	0	0.81	25	0	0.13	0	0	0.02	0	0	0	0
1	Taurine	2	0	0.46	99.54	71.8	0	0.3	0.13	25.1	0	0.09	0	0.01	0.02	0	0	0	0
2	Taurine	1	3430	0.59	99.41	72.1	0	0.2	1.3	25.1	0	0	0	0	0.07	0	0	0	0
2	Taurine	2	3530	0.18	99.82	71.5	0	0.6	1.03	24.9	0	0	0	0.02	0.06	0	0	0	0
3	Taurine	1	2.83	0.52	99.48	72.4	0	0.4	0.38	25.1	0	0	0	0.02	0.02	0	0	0	0
3	Taurine	2	2.96	0.26	99.74	71.9	0	0.5	0.26	24.9	0	0	0	0.02	0.02	0	0	0	0
1	Vitamin E 50%	1	0	1.67	98.33	1.25	53.4	0.4	43.9	0.15	0	0	0.06	0.25	0.38	137	0	0	0
1	Vitamin E 50%	2	0	1.49	98.51	2.38	53.5	0.6	43.8	0.14	0	0	0.05	0.22	0.36	127	0	0	0
2	Vitamin E 50%	1	0.69	1.56	98.44	1.35	53.4	0.8	44.1	0.13	0	0	0.06	0.26	0.37	143	0	0	0
2	Vitamin E 50%	2	1.16	1.57	98.43	1.08	53.5	0.3	44	0.12	0	0	0.05	0.24	0.37	148	0	0	0
3	Vitamin E 50%	1	41.2	0	100	1.32	52	0.7	43.5	0.13	0	0	0.06	0.3	0.37	141	0	0	0
3	Vitamin E 50%	2	48.1	1.65	98.35	1.08	53.6	0.6	43.9	0.12	0	0	0.06	0.26	0.38	133	0	0	0
1	Guar gum	1	1.16	8.27	91.73	4.72	0	1.26	0.8	0.05	0.05	0.2	0.033	0.07	0.03	17.4	2	2	5.1
1	Guar gum	2	1.51	7.37	92.63	4.79	0.1	1.8	0.71	0.05	0.05	0.18	0.031	0.06	0.03	18.7	1.8	2	4.6
2	Guar gum	1	7.5	8.48	91.52	4.68	0.2	7	1	0.05	0.05	0.18	0.033	0.07	0.03	20.8	2.3	2.3	5
2	Guar gum	2	5.21	7.29	92.71	4.67	0.2	1.7	0.8	0.05	0.05	0.18	0.031	0.06	0.03	20	1.9	1.8	5
3	Guar gum	1	1.61	8.09	91.91	4.85	0.2	1.63	0.9	0.07	0.05	0.16	0.033	0.07	0.04	23.1	2.4	2	9.4
3	Guar gum	2	1.7	7.94	92.06	4.98	0.2	1.78	0.97	0.07	0.05	0.16	0.033	0.07	0.04	25.6	2.8	2.8	12.8
1	Kappa carrageenan	1	1.34	8.19	91.81	2.59	0.7	4.1	43.1	3.83	0.05	18.2	0.7	0.95	1.02	722	32.9	0	0
1	Kappa carrageenan	2	1.24	8.11	91.89	2.68	0.7	4.6	41.8	3.95	0.07	17.3	0.71	0.96	1.03	729	33.4	0	0
2	Kappa carrageenan	1	1.78	7.71	92.29	3	1	4.1	40.4	3.74	0	17.6	0.68	1.03	0.89	631	33.7	0	0
2	Kappa carrageenan	2	1.31	8.14	91.86	3.03	0.5	4.1	43.9	3.85	0	17.6	0.71	1.02	0.89	607	37.4	0	0
3	Kappa carrageenan	1	1.41	10.75	89.25	3.25	0.8	4	43.2	4.26	0.06	17.8	0.65	1.03	0.94	622	36.8	0	0
3	Kappa carrageenan	2	1.1	10.68	89.32	3.46	0.7	4.2	43.8	4.18	0	17.8	0.56	0.69	0.88	588	29.8	0	0
1	Pork liver	1	5.51	73.5	26.5	64.5	27.1		4.26	0.68	1.17	0.83	0.064	0.04	0.49	536	6.4	137	244
1	Pork liver	2	5.98	73.4	26.6	63.5	28.1		4.21	0.64	1.09	0.79	0.06	0.04	0.45	387	5.6	119	225
2	Pork liver	1	6.33	74.1	25.9	67.6	25		4.63	0.7	1.12	0.81	0.062	0.04	0.5	409	6.6	118	217
2	Pork liver	2	5.88	74.5	25.5	67.8	23.3		5.02	0.71	1.22	0.82	0.063	0.04	0.47	514	6.7	124	224
3	Pork liver	1	15	77.2	22.8	69.3	21.5		4.43	0.79	1.32	0.83	0.079	0	0.44	715	10.5	46	139
3	Pork liver	2	16.2	78.7	21.3	73.2	22.2		6.15	0.84	1.36	0.89	0.08	0	0.47	704	11.3	42.7	155
1	Ground chicken	1	0.92	76	24	48.3	42.1		13.7	0.5	3	0.54	0.146	5.38	0.38	66.7	0	0	87.5
1	Ground chicken	2	1.49	75.2	24.8	50.4	39.8		14.4	0.48	3.1	0.56	0.149	5.56	0.36	67.3	0	0	89.1
2	Ground chicken	1	2.76	71	29	46.6	46.9		10.5	0.41	2.1	0.48	0.11	3.66	0.24	55.9	0	0	67.6
2	Ground chicken	2	2.35	69.4	30.6	42.5	44.4		10.4	0.39	2.32	0.46	0.118	4.15	0.23	51.6	0	0	72.2
3	Ground chicken	1	1.28	70.2	29.8	45	47.3		8.62	0.47	1.58	0.57	0.097	2.48	0.3	62.4	0	0	58.7
3	Ground chicken	2	1.86	68.2	31.8	44.3	41.8		8.74	0.41	1.89	0.53	0.101	3.05	0.28	56	0	0	61
1	Mechnically deboned low ash chicken	1	0.79	64.4	35.6	33.7	57.3		4.27	0.34	0.87	0.39	0.056	1.18	0.17	41.8	0	0	37.6
1	Mechnically deboned low ash chicken	2	1.62	69.1	30.9	38.2	58.6		5.4	0.39	1.1	0.45	0.071	1.55	0.19	48.5	0	0	46
2	Mechnically deboned low ash chicken	1	1.52	67	33	39.7	43		9.06	0.39	2.36	0.48	0.127	4.21	0.24	53.3	0	0	70.6
2	Mechnically deboned low ash chicken	2	0.74	70.4	29.6	44.6	48.6		9.16	0.44	2.03	0.54	0.111	3.44	0.27	61.5	0	0	65.5
3	Mechnically deboned low ash chicken	1	1.68	66.6	33.4	48.5	49.1		6.68	0.42	1.56	0.51	0.096	2.42	0.27	54.2	0	0	55.7
3	Mechnically deboned low ash chicken	2	0.82	66	34	43.8	44.7		7.65	0.38	2.06	0.5	0.112	3.35	0.26	51.8	0	0	63.5

## Sheet: Pre-retort batter data
Day	Vitamin_premix	Yeast	Rep	Thiamine_content_DMB mg/kg	Moisture %	Dry matter %	Crude protein DMB %	AHF DMB %	Crude fiber DMB %	Ash DMB %	Sulfur DMB %	Phosphorus DMB %	Potassium DMB %	Magnesium DMB %	Calcium DMB %	Sodium DMB %	Iron DMB mg/kg	Manganese DMB mg/kg	Copper DMB mg/kg	Zinc DMB
1	No	None	1	1.54	83.1	16.9	33.6	33	4.62	0.36	0.674	0.604	0.059	0.71	0.272	154	10	26.6	98.8
1	No	None	2	3.78	82.8	17.2	28.4	34.9	4.88	0.35	0.616	0.616	0.058	0.58	0.279	152	9.3	26.7	92.4
1	No	LBV	1	40.9	74.6	25.4	35	37.7	4.25	0.35	0.764	0.358	0.051	1.06	0.146	137	11.4	15.7	109
1	No	LBV	2	35.2	74.9	25.1	40.6	39.5	4.66	0.36	0.769	0.39	0.056	1.04	0.155	129	10.8	16.7	104
1	No	BY	1	9.49	82.3	17.7	43.9	32.4	5.71	0.45	1	0.972	0.096	0.73	0.271	176	7.9	31.1	132
1	No	BY	2	10	81.7	18.3	43.3	32.2	5.79	0.44	1.15	0.923	0.098	1.09	0.268	167	8.2	30	134
1	No	EA	1	6.83	79.8	20.2	48.1	35.3	6.04	0.45	0.812	1.04	0.119	0.84	0.238	170	15.8	26.7	109
1	No	EA	2	7.02	79.5	20.5	48.5	34.5	6.24	0.44	0.907	1	0.127	1.02	0.229	176	16.6	26.3	111
1	Yes	None	1	123	81	19	36.9	32.2	6.37	0.37	0.716	0.521	0.058	0.84	0.237	149	11	24.7	104
1	Yes	None	2	115	80.2	19.8	33.2	34	4.9	0.35	0.773	0.51	0.061	1.01	0.237	149	11.6	25.2	108
1	Yes	LBV	1	200	81.4	18.6	35.5	19.5	5.48	0.38	0.769	0.645	0.064	0.86	0.258	155	10.2	25.8	104
1	Yes	LBV	2	182	81	19	33	24.2	5.32	0.37	0.695	0.621	0.063	0.74	0.247	147	9.5	24.2	95.8
1	Yes	BY	1	143	82.1	17.9	44.7	34.8	5.59	0.45	1.04	0.883	0.095	0.95	0.251	169	9.5	29	130
1	Yes	BY	2	133	81.4	18.6	40.8	28.8	6.67	0.48	0.957	0.887	0.091	0.75	0.253	168	8.1	29	125
1	Yes	EA	1	146	82	18	47.2	37.5	6.11	0.44	1.03	1.16	0.139	1.22	0.267	179	16.7	28.9	113
1	Yes	EA	2	144	82.1	17.9	47.6	31.8	6.48	0.45	1.11	1.16	0.145	1.4	0.268	183	17.9	29	113
2	No	None	1	4.22	82.7	17.3	39	21.7	8.61	0.46	1.06	0.971	0.081	1.39	0.364	298	20.8	46.2	199
2	No	None	2	6.57	81.9	18.1	36.9	23.3	8.56	0.44	0.84	0.95	0.072	0.99	0.348	286	19.3	44.2	187
2	No	LBV	1	66.1	82.9	17.1	43.2	25.3	9.47	0.53	0.988	1.02	0.076	1.11	0.345	348	25.1	48	237
2	No	LBV	2	62.8	82.5	17.5	41.1	29.7	6.51	0.46	0.897	1.04	0.074	1.03	0.354	322	22.3	46.3	205
2	No	BY	1	12.8	82.3	17.7	47.7	19.5	8.7	0.56	1.26	1.29	0.113	1.24	0.345	330	19.2	49.2	235
2	No	BY	2	11.8	82.5	17.5	53.9	23.3	9.37	0.57	1.32	1.3	0.114	1.26	0.343	334	21.1	50.3	251
2	No	EA	1	10.6	82.8	17.2	51	21.1	9.36	0.58	1.14	1.59	0.145	1.34	0.366	345	28.5	50	226
2	No	EA	2	9.43	82.5	17.5	50.3	21	9.66	0.57	1.08	1.56	0.148	1.26	0.36	352	28	49.7	217
2	Yes	None	1	152	81.8	18.2	37	26.7	7.53	0.49	0.956	0.918	0.077	1.15	0.341	326	23.6	44.5	222
2	Yes	None	2	144	82.1	17.9	41.6	25.5	7.37	0.5	1.07	0.922	0.078	1.45	0.346	324	24.6	44.1	229
2	Yes	LBV	1	204	82.2	17.8	40	28.2	7.53	0.51	0.876	1.04	0.073	1.01	0.354	326	23	46.6	215
2	Yes	LBV	2	194	82.3	17.7	38.9	28.5	7.8	0.51	1.27	1.1	0.09	1.69	0.378	342	26.6	48.6	237
2	Yes	BY	1	194	81.3	18.7	47.9	27.6	7.81	0.54	1.24	1.27	0.107	1.28	0.348	326	20.8	49.2	236
2	Yes	BY	2	139	80.5	19.5	45.9	26	9.13	0.51	1.26	1.22	0.102	1.33	0.333	305	19	46.7	225
2	Yes	EA	1	165	82.2	17.8	48.9	28.5	7.86	0.56	1.18	1.55	0.152	1.4	0.354	360	30.9	50	235
2	Yes	EA	2	165	81.9	18.1	50	28.4	7.96	0.55	0.978	1.52	0.138	1.05	0.348	341	28.2	48.6	219
3	No	None	1	3.76	82.2	17.8	32.9	27.7	5.5	0.39	1	0.86	0.073	1.35	0.331	268	19.7	24.7	164
3	No	None	2	4.94	83.4	16.6	36.6	27.8	7.83	0.48	1.18	0.886	0.084	1.69	0.343	293	22.3	25.9	186
3	No	LBV	1	59.4	82	18	35.7	26.8	7.39	0.44	0.833	0.939	0.067	0.94	0.328	258	18.9	25	160
3	No	LBV	2	60	81	19	28.7	26.6	7.1	0.37	0.732	0.874	0.063	0.79	0.305	246	17.4	23.7	148
3	No	BY	1	9.66	82.5	17.5	43.3	25.9	9.83	0.51	1.21	1.17	0.103	1.2	0.314	287	18.3	29.7	198
3	No	BY	2	10.4	82.4	17.6	42.6	27.2	11.2	0.51	1.12	1.21	0.102	1.08	0.33	273	17	30.7	182
3	No	EA	1	8.57	83.2	16.8	49.4	29.9	6.67	0.54	1.26	1.5	0.161	1.67	0.345	320	29.8	30.4	190
3	No	EA	2	8.8	82.5	17.5	46	27.8	9.48	0.51	1.07	1.42	0.143	1.31	0.32	298	27.4	29.1	174
3	Yes	None	1	120	80.4	19.6	30.2	25.7	5.31	0.41	0.755	0.745	0.061	0.92	0.286	282	21.9	25	173
3	Yes	None	2	170	80.2	19.8	33.1	25.4	5.35	0.4	0.803	0.712	0.061	1.01	0.273	274	21.7	24.2	169
3	Yes	LBV	1	171	81.4	18.6	32.2	24.4	9.73	0.43	0.667	0.839	0.059	0.64	0.29	250	18.3	23.1	159
3	Yes	LBV	2	198	79.4	20.6	26.9	22.3	9.61	0.34	0.748	0.757	0.058	0.92	0.267	217	16	20.4	139
3	Yes	BY	1	166	80.8	19.2	51	29.4	6.98	0.57	1.28	0.995	0.099	1.41	0.266	340	24.5	31.2	240
3	Yes	BY	2	193	80.4	19.6	51.5	29	7.76	0.51	1.12	0.923	0.092	1.17	0.245	313	21.4	28.6	219
3	Yes	EA	1	234	84	16	44.9	26.4	10.1	0.5	1.16	1.56	0.156	1.44	0.356	301	27.5	30.6	178
3	Yes	EA	2	161	84	16	46.4	26.4	9.31	0.5	0.969	1.57	0.144	1.06	0.35	288	25.6	30.6	168

## Sheet: Processing data
Day	Diet	Vitamin_premix	Yeast	Initial_can_temp	Cook_value	Fo
1	1	No	None	38.1833	310.431	89.81
1	2	No	LBV	23.6472	285.99	78.265
1	3	No	BY	29.8556	272.856	72.71
1	4	No	EA	24.5028	300.728	87.1
1	5	Yes	None	30.3833	308.249	89.48
1	6	Yes	LBV	29.1917	300.187	85.075
1	7	Yes	BY	34.0667	297.907	86.49
1	8	Yes	EA	24.9889	294.747	84.15
2	1	No	None	26.6833	262.96	69.79
2	2	No	LBV	40.5167	282.352	79.09
2	3	No	BY	25.6389	285.858	83.59
2	4	No	EA	31.6444	276.236	79.44
2	5	Yes	None	25.8389	276.357	77.83
2	6	Yes	LBV	32.3111	296.949	89.23
2	7	Yes	BY	30.2167	287.932	84.23
2	8	Yes	EA	36.15	288.588	83.99
3	1	No	None	33.6333	272.275	76.17
3	2	No	LBV	27.3667	262.859	72.14
3	4	No	EA	26.3333	260.433	72.62
3	5	Yes	None	31.7222	265.974	73.15
3	6	Yes	LBV	26.725	252.447	66.785
3	7	Yes	BY	32.3389	245.791	64.49
3	8	Yes	EA	28.2389	269.309	76.6

## Sheet: Processed diet data
Day	Vitamin_premix	Yeast	Rep	Thiamine_content_DMB mg/kg	Moisture %	Dry matter %	Crude protein DMB %	AHF DMB %	Crude fiber DMB %	Ash DMB %	Sulfur DMB %	Phosphorus DMB %	Potassium DMB %	Magnesium DMB %	Calcium DMB %	Sodium DMB %	Iron DMB mg/kg	Manganese DMB mg/kg	Copper DMB mg/kg	Zinc DMB
1	No	None	1	0	82.3	17.7	37.2	39.5	0	4.58	0.4	0.814	0.576	0.068	0.96	0.266	163	11.3	26	107
1	No	None	2	0.45	82.3	17.7	36.6	36.4	0.7	4.97	0.4	0.825	0.582	0.068	1.02	0.266	185	11.3	26.6	108
1	No	LBV	1	16.7	81.5	18.5	38.3	38.2	0	5.08	0.43	0.794	0.659	0.065	0.86	0.265	162	10.3	26.5	109
1	No	LBV	2	17.9	81.5	18.5	39.7	36.4	0.26	6.22	0.38	0.989	0.627	0.076	1.3	0.259	184	11.4	25.9	120
1	No	BY	1	4.76	83	17	50.6	34.4	0.62	5.24	0.47	0.912	0.976	0.094	0.53	0.27	144	5.9	32.4	98.8
1	No	BY	2	5.64	82.8	17.2	50.5	31.1	0.45	7.09	0.46	0.884	0.942	0.087	0.52	0.262	140	0	30.8	93
1	No	EA	1	2.01	81.1	18.9	46.7	35.9	1.13	6.88	0.48	0.958	1.12	0.138	1.06	0.254	186	17.5	29.6	113
1	No	EA	2	1.63	81	19	47.2	38	1.49	5.95	0.47	0.905	1.12	0.137	1	0.258	185	16.8	28.9	110
1	Yes	None	1	38.6	81.7	18.3	36.1	56.3	0.32	4.92	0.38	0.798	0.574	0.066	0.93	0.262	169	11.5	26.2	108
1	Yes	None	2	36.4	81.8	18.2	36.6	36.1	0.42	4.84	0.38	0.863	0.604	0.071	1.1	0.275	176	13.2	27.5	114
1	Yes	LBV	1	51.1	81.4	18.6	39	37.7	0.97	5.64	0.38	0.806	0.618	0.07	0.91	0.247	157	11.3	25.3	108
1	Yes	LBV	2	56.4	81.4	18.6	38.9	32.7	0.64	4.57	0.38	0.844	0.64	0.07	0.97	0.258	162	11.3	25.8	111
1	Yes	BY	1	53.2	82.2	17.8	49.6	26.2	0.69	6.18	0.51	1	1.02	0.101	0.67	0.286	163	8.4	34.3	109
1	Yes	BY	2	48.6	82.2	17.8	47.5	23.7	0.71	5.22	0.51	1	0.938	0.096	0.73	0.27	157	7.3	31.5	114
1	Yes	EA	1	39.7	81	19	47.3	36.1	1.69	6.58	0.47	0.963	1.1	0.137	1.1	0.258	187	17.9	28.9	114
1	Yes	EA	2	40.2	81.1	18.9	46.7	33.1	2	6.03	0.48	1.04	1.14	0.143	1.22	0.264	198	19	29.6	120
2	No	None	1	0.79	82.2	17.8	39.8	27.8	0.28	7.25	0.51	0.978	0.955	0.079	1.18	0.354	329	23.6	46.6	220
2	No	None	2	3.01	82.4	17.6	40.3	15.1	0.2	6.42	0.51	1.11	0.977	0.085	1.48	0.364	345	26.7	47.7	231
2	No	LBV	1	18.3	82.5	17.5	44	26.9	1.29	7.26	0.46	0.937	0.994	0.074	1.08	0.343	311	22.3	45.1	216
2	No	LBV	2	16.6	82.4	17.6	42.1	13.8	0.71	6.88	0.51	1.11	1.03	0.085	1.36	0.358	343	26.1	47.2	232
2	No	BY	1	6.09	82.6	17.4	51.1	21	1	7.64	0.57	1.37	1.32	0.115	1.38	0.362	351	23	53.4	256
2	No	BY	2	6.07	82.2	17.8	51.2	28.5	0.88	8.31	0.56	1.34	1.28	0.112	1.4	0.354	342	21.3	49.4	252
2	No	EA	1	2.12	81.6	18.4	51.3	23.5	1.65	9.56	0.54	1.11	1.46	0.147	1.3	0.337	348	29.3	48.4	221
2	No	EA	2	2.72	81.6	18.4	52.7	26.6	1.4	9.94	0.54	1.25	1.5	0.158	1.58	0.353	372	32.1	50.5	240
2	Yes	None	1	54.3	82.4	17.6	44	28.1	0.67	7.78	0.51	1.43	0.972	0.102	2.16	0.369	398	30.1	48.3	264
2	Yes	None	2	49.9	82.4	17.6	41	18.1	0.63	6.48	0.51	1.1	0.983	0.085	1.48	0.364	349	26.1	47.2	234
2	Yes	LBV	1	65.2	82.2	17.8	42.2	11.5	0.67	7.13	0.51	1.04	1.01	0.079	1.29	0.343	319	24.2	44.9	222
2	Yes	LBV	2	70.6	82	18	43.2	26.6	0.85	7.33	0.5	1.02	1.06	0.083	1.28	0.361	336	25.6	47.8	227
2	Yes	BY	1	55.5	82.3	17.7	52.4	28	0.92	8.36	0.62	1.36	1.32	0.119	1.41	0.367	355	26	55.9	261
2	Yes	BY	2	61.4	82.4	17.6	52.2	27.3	1.17	6.88	0.57	1.32	1.3	0.108	1.31	0.364	359	22.2	52.3	251
2	Yes	EA	1	44	81.6	18.4	49.9	26	1.82	8.75	0.54	1.14	1.37	0.147	1.47	0.315	339	29.9	44.6	219
2	Yes	EA	2	53.8	81.7	18.3	52	32.4	1.7	8.91	0.55	1.26	1.5	0.158	1.64	0.35	370	33.9	50.3	241
3	No	None	1	0	84.1	15.9	39.1	25.5	0.94	6.67	0.5	0.962	0.906	0.076	1.19	0.352	320	23.3	27.7	189
3	No	None	2	0.12	83.9	16.1	39.3	27.1	0.62	6.96	0.5	1.16	0.863	0.081	1.49	0.335	323	24.2	27.3	202
3	No	LBV	1	25.2	84	16	40.3	26.6	1.37	6.06	0.5	0.962	0.956	0.075	1.12	0.338	304	22.5	26.9	188
3	No	LBV	2	24.4	83.9	16.1	40.5	27.8	0.71	7.08	0.5	0.956	0.981	0.081	1.12	0.348	304	22.4	28.6	190
3	No	BY	1	6.23	83.8	16.2	49.4	29.6	0.99	7.22	0.62	1.12	1.3	0.105	0.86	0.346	266	15.4	34	177
3	No	BY	2	6.15	83.9	16.1	51.5	26.8	1.19	7.2	0.56	1.2	1.3	0.112	0.99	0.348	288	18.6	33.5	196
3	No	EA	1	2.75	83.3	16.7	50.9	29.6	1.58	8.26	0.6	1.15	1.57	0.162	1.38	0.359	343	31.7	34.1	198
3	No	EA	2	2.24	83	17	50.5	26.1	2.1	9.29	0.53	1.18	1.49	0.159	1.47	0.341	334	32.4	33.5	196
3	Yes	None	1	64.6	83.9	16.1	51.5	25.6	1.88	7.27	0.56	1.08	1.29	0.106	0.81	0.348	256	16.8	33.5	169
3	Yes	None	2	84.4	84	16	51.9	27.1	1.18	7.75	0.56	1.21	1.31	0.119	1.06	0.356	296	21.2	35.6	196
3	Yes	LBV	1	54.6	83.8	16.2	39.2	27.4	1.35	6.67	0.49	1.04	0.889	0.08	1.42	0.346	323	25.3	27.8	194
3	Yes	LBV	2	61	84.1	15.9	38.4	29.9	1.14	5.91	0.5	0.981	0.918	0.082	1.26	0.352	315	25.2	28.9	194
3	Yes	BY	1	64.8	83.5	16.5	40.9	25.6	0.68	7.7	0.48	0.994	1.01	0.079	1.21	0.358	302	23	28.5	189
3	Yes	BY	2	80.5	83.6	16.4	41.1	31.3	0.58	6.71	0.49	1.12	1.02	0.085	1.4	0.36	326	25	29.3	202
3	Yes	EA	1	47.9	83	17	51.5	26.5	2.77	10	0.53	1.22	1.46	0.159	1.59	0.341	340	31.8	30.6	198
3	Yes	EA	2	53.6	83.3	16.7	50.4	27.8	1.6	7.6	0.54	1.18	1.46	0.156	1.5	0.335	332	30.5	31.1	196
